# Supplementary material for: Model-free predictive control for PMSM based on a nonlinear autoregressive exogenous model and an adaptive recursive least squares algorithm
Source: PLoS One. 2026 Jul 27;21(7):e0354803. doi: 10.1371/journal.pone.0354803 (PMC13405074; doi:10.1371/journal.pone.0354803)
Supplement: S1 File — (ZIP) [file pone.0354803.s001.zip]

Archive with 5 entries (4 files):
- Supporting Information/
- Supporting Information/ARLS.m
- Supporting Information/data.xlsx
- Supporting Information/model.tif
- Supporting Information/NARX_Controller.m
