# Supplementary material for: Model-free predictive control for PMSM based on a nonlinear autoregressive exogenous model and an adaptive recursive least squares algorithm
Source: PLoS One. 2026 Jul 27;21(7):e0354803. doi: 10.1371/journal.pone.0354803 (PMC13405074; doi:10.1371/journal.pone.0354803)
Supplement: S1 File — (ZIP) [file pone.0354803.s001.zip › Supporting Information/ARLS.m]

function [theta_alpha_hat, i_alpha_hat, e_alpha, lambda_a_current] = RLS(...
    i_alpha_current, i_alpha_history, u_alpha_history, we_history,the_history)

theta_alpha_hat = zeros(3,1);
i_alpha_hat     = zeros(1,1);
e_alpha         = zeros(1,1);
e_alpha_abs     = zeros(1,1);
lambda_a_current  = zeros(1,1);

persistent	theta_alpha	P_alpha	lambda_alpha ; 
persistent error_history;
if	isempty(theta_alpha)
    theta_alpha=[0.94; 0.0038; 0.0005];    
    P_alpha= diag([0.1e-2,0.5e-8,0.1e-9]);
    lambda_alpha=1;
end
if isempty(error_history)
    error_history = zeros(10,1); 
end

phi_alpha=[i_alpha_history;
	u_alpha_history;
	we_history*sin(the_history)];
denom_alpha = lambda_alpha + phi_alpha' * P_alpha * phi_alpha;
K_alpha = P_alpha * phi_alpha / denom_alpha;
P_alpha = (P_alpha - K_alpha * phi_alpha' * P_alpha) / lambda_alpha;
theta_alpha = theta_alpha + K_alpha * (i_alpha_current - phi_alpha' * theta_alpha);
theta_alpha_hat = theta_alpha;
i_alpha_hat = phi_alpha' * theta_alpha;
e_alpha = i_alpha_current - i_alpha_hat;
e_alpha_abs = abs(e_alpha);
error_history = circshift(error_history,1);
error_history(1) = e_alpha_abs;
error_rate = mean(abs(diff(error_history)));
adapt_factor = 1 - exp(-(e_alpha_abs/30)^2 - (error_rate/0.3)^2);
lambda_min = 0.96;
lambda_base = 1;
lambda_alpha = lambda_base - (lambda_base - lambda_min)*adapt_factor;
lambda_a_current=lambda_alpha;

end
