# Supplementary material for: Model-free predictive control for PMSM based on a nonlinear autoregressive exogenous model and an adaptive recursive least squares algorithm
Source: PLoS One. 2026 Jul 27;21(7):e0354803. doi: 10.1371/journal.pone.0354803 (PMC13405074; doi:10.1371/journal.pone.0354803)
Supplement: S1 File — (ZIP) [file pone.0354803.s001.zip › Supporting Information/data.xlsx]

## Sheet: FCS
No.	Settling time (s)	Overshoot (%)	i_alpha_RMS	i_beta_RMS	Torque ripple (Nm)	Switching counts (kHz)	THD (%)
1	0.1999	4.211			1.6713	38.405	9.21
2	0.1998	3.502			1.3228	37.079	12.84
3	0.1995	4.624			1.7383	38.804	11.84
4	0.1996	4.471			1.7183	38.392	10.88
5	0.1997	4.913			1.8683	39.079	12.11
6	0.1997	3.355			1.1578	35.379	12.35
7	0.1996	3.355			1.3578	39.154	9.02
8	0.1998	3.141			1.5192	38.505	10.15
9	0.1996	4.982			1.8405	35.591	9.05
10	0.2	4.061			1.1979	38.348	11.41
11	0.1999	3.671			1.4112	37.492	11.3
12	0.2	6.011			2.3263	40.138	16.71
13	0.1992	3.545			1.2975	36.727	10.15
14	0.1992	3.022			1.1656	35.533	9.2
15	0.2	4.517			1.7555	38.894	13
16	0.2	5.77			2.1515	39.607	15.2
17	0.1995	4.07			1.5303	38.237	12.01
18	0.2	3.589			1.3749	36.972	10.59
19	0.1998	4.745			1.7522	39.112	13.52
20	0.1998	3.561			1.301	36.476	10.17
21	0.1999	4.119			1.4514	37.565	11.54
22	0.1999	4.325			1.7332	38.598	12.86
23	0.1994	3.069			1.1837	35.58	9.24
24	0.2	5.538			1.9882	39.412	14.64
25	0.1997	4.071			1.4182	36.98	10.87
26	0.1997	3.033			1.1782	35.582	9.31
27	0.1999	3.505			1.3615	37.246	10.5
28	0.1999	3.904			1.4658	37.688	11.69
29	0.2	4.803			1.8468	38.903	13.49
30	0.1997	3.218			1.211	36.356	9.76

## Sheet: ARX-ARLS-MFPC
No.	Settling time (s)	Overshoot (%)	i_alpha_RMS	i_beta_RMS	Torque ripple (Nm)	Switching counts (kHz)	THD (%)
1	0.1668	1.853	0.1009	0.0116	1.0486	15.972	7.26
2	0.155	1.717	0.1003	0.0112	0.9076	15.137	8.94
3	0.1667	2.146	0.1006	0.0114	1.0248	15.674	7.71
4	0.1618	1.703	0.1008	0.0116	0.9852	16.564	8.91
5	0.1675	1.879	0.1002	0.0112	1.0925	15.756	7.12
6	0.1995	1.905	0.101	0.0117	1.1511	15.546	9.74
7	0.1794	1.855	0.1005	0.0113	1.0312	17.628	7
8	0.1644	1.977	0.1009	0.0116	0.9986	15.053	7.76
9	0.1719	1.842	0.1002	0.0111	1.1197	16.873	8.97
10	0.1746	2.01	0.1009	0.0119	1.1548	15.368	7.31
11	0.2	1.89	0.0994	0.036	1.079	17.494	8.67
12	0.2	1.905	0.0995	0.036	1.0546	17.211	8.47
13	0.1639	1.721	0.0994	0.036	0.9568	15.801	7.65
14	0.1643	1.772	0.0995	0.036	0.9803	16.09	7.95
15	0.2	1.715	0.0994	0.036	1.0739	18.016	8.81
16	0.2	1.678	0.0993	0.036	1.1704	18.874	9.11
17	0.1664	1.656	0.0994	0.036	1.0193	16.05	7.93
18	0.1667	1.669	0.0995	0.036	1.0516	16.4	7.88
19	0.1996	2.236	0.0995	0.036	1.2062	19.426	9.2
20	0.2	1.825	0.0995	0.036	1.0665	17.505	8.85
21	0.2	1.902	0.0994	0.036	1.0666	16.783	8.4
22	0.2	1.946	0.0995	0.036	1.0771	17.423	8.81
23	0.16	1.62	0.0994	0.036	0.9645	15.847	7.53
24	0.1586	1.583	0.0996	0.0361	0.9424	15.838	7.41
25	0.2	1.838	0.0994	0.036	1.0682	17.37	8.57
26	0.1677	1.712	0.0996	0.0361	0.9968	16.33	7.92
27	0.2	1.906	0.0993	0.036	1.1036	17.245	8.72
28	0.2	1.934	0.0994	0.036	1.0908	17.528	8.53
29	0.1802	1.903	0.0993	0.036	1.0697	16.72	8.52
30	0.1567	1.628	0.0993	0.036	0.9323	15.549	7.32

## Sheet: NARX-RLS-MFPC
No.	Settling time (s)	Overshoot (%)	i_alpha_RMS	i_beta_RMS	Torque ripple (Nm)	Switching counts (kHz)	THD (%)
1	0.1999	1.803	0.0326	0.0106	1.2203	15.477	8.47
2	0.1641	1.78	0.0323	0.0107	1.0261	16.51	7.33
3	0.1994	1.943	0.0319	0.011	1.1177	15.753	8.35
4	0.1657	1.629	0.0322	0.0108	1.022	15.265	7.47
5	0.1539	1.694	0.0325	0.0106	0.928	16.112	7.72
6	0.1757	1.828	0.0322	0.0108	1.1357	15.169	7.24
7	0.1757	1.828	0.0322	0.0108	1.1357	16.114	8.18
8	0.1948	2.036	0.0314	0.0108	1.1168	15.679	7.23
9	0.1676	1.835	0.0323	0.0108	1.0214	15.231	8.25
10	0.1587	1.658	0.0327	0.0106	0.9493	15.671	7.45
11	0.1574	1.793	0.0325	0.0101	0.9848	15.29	7.4
12	0.1801	1.634	0.0321	0.0101	1.1111	15.455	8.74
13	0.1566	1.709	0.0321	0.0188	0.9474	15.423	7.45
14	0.1739	1.802	0.0323	0.0187	1.1359	15.963	8.72
15	0.1745	1.955	0.0322	0.0187	1.1078	16.131	8.78
16	0.1572	1.621	0.0325	0.0187	1.0015	15.336	7.66
17	0.1597	1.595	0.0324	0.0187	1.0969	15.398	7.85
18	0.1659	1.993	0.0322	0.0187	1.0591	15.782	8.34
19	0.1634	1.579	0.0325	0.0187	1.0828	15.542	8.13
20	0.1587	1.761	0.0323	0.0187	0.986	15.438	7.69
21	0.1623	1.659	0.0322	0.0187	1.0651	15.679	7.94
22	0.2	1.794	0.0322	0.0187	1.1245	16.796	9.18
23	0.1623	1.905	0.0321	0.0187	1.1058	15.734	8.19
24	0.1627	1.881	0.0323	0.0187	1.0287	15.475	7.82
25	0.157	1.79	0.0321	0.0188	0.9413	15.417	7.41
26	0.1701	1.968	0.0325	0.0187	1.1062	15.784	8.75
27	0.1632	1.948	0.032	0.0187	1.1097	15.722	8.02
28	0.1761	1.943	0.032	0.0187	1.1654	16.143	8.8
29	0.1686	1.78	0.0323	0.0187	1.0829	15.705	8.37
30	0.161	1.744	0.0325	0.0187	1.021	15.369	8.06

## Sheet: NARX-ARLS-MFPC
No.	Settling time (s)	Overshoot (%)	i_alpha_RMS	i_beta_RMS	Torque ripple (Nm)	Switching counts (kHz)	THD (%)
1	0.1534	1.52	0.0328	0.010432	0.9093	15.089	7.45
2	0.1611	1.78	0.0319	0.010966	0.9709	15.25	6.89
3	0.1541	1.57	0.0325	0.010647	0.9402	15.208	6.96
4	0.1613	1.69	0.0326	0.010589	0.995	15.138	7.65
5	0.1562	1.6	0.0326	0.010576	0.9644	15.253	7.45
6	0.1579	1.58	0.0325	0.010598	0.9503	14.916	6.98
7	0.1535	1.57	0.0321	0.010494	0.9087	15.631	7.48
8	0.161	1.69	0.0315	0.010947	0.9858	15.096	7.42
9	0.1541	1.6	0.0328	0.010695	0.9309	15.34	6.95
10	0.1604	1.55	0.0328	0.010595	0.964	15.187	6.92
11	0.1565	1.68	0.0326	0.01065	0.949	15.261	7.35
12	0.1515	1.54	0.0329	0.01047	0.8759	15.413	6.53
13	0.1575	1.63	0.032	0.01043	0.9443	15.405	7.2
14	0.1536	1.63	0.0323	0.01038	0.9381	15.192	6.9
15	0.1582	1.63	0.0325	0.01068	0.9251	15.367	7.32
16	0.1536	1.6	0.0326	0.01069	0.9272	15.162	7.13
17	0.1453	1.51	0.0326	0.01071	0.799	15.046	6.11
18	0.1523	1.58	0.0326	0.01055	0.8773	15.316	6.73
19	0.1577	1.61	0.0325	0.01047	0.956	15.473	7.24
20	0.1459	1.4	0.0323	0.01057	0.7992	15.177	6.11
21	0.1526	1.53	0.0324	0.01096	0.8883	15.276	6.99
22	0.1502	1.48	0.0348	0.01087	0.8197	15.395	6.32
23	0.1484	1.44	0.0324	0.01075	0.8527	15.144	6.64
24	0.1501	1.57	0.0324	0.01046	0.8716	15.231	6.77
25	0.1473	1.35	0.0323	0.01015	0.8132	15.192	6.21
26	0.1477	1.52	0.0324	0.01024	0.8215	15.143	6.29
27	0.1541	1.51	0.032	0.01058	0.9022	15.403	6.78
28	0.1459	1.51	0.0325	0.01083	0.8028	15.103	6.26
29	0.1554	1.66	0.032	0.01072	0.9737	15.365	7.13
30	0.1514	1.41	0.0329	0.01063	0.9019	15.455	6.75

## Sheet: ESO
No.	Settling time (s)	Overshoot (%)	i_alpha_RMS	i_beta_RMS	Torque ripple (Nm)	Switching counts (kHz)	THD (%)
1	0.1896	3.445			1.332	34.854	9.93
2	0.1889	3.444			1.2445	37.131	8.44
3	0.1897	3.865			1.2002	35.895	10.21
4	0.1907	2.581			1.1715	34.923	9.32
5	0.1888	2.693			0.9898	36.728	8.44
6	0.1879	3.386			1.1069	36.48	9.87
7	0.1908	3.118			1.1469	36.07	9.59
8	0.1899	3.908			1.3812	33.383	9.2
9	0.1885	3.18			1.2711	37.259	7.83
10	0.1896	2.885			0.9459	37.748	10.31
11	0.1989	4.122			1.4651	38.118	11.32
12	0.1998	3.791			1.4888	38.295	11.47
13	0.1994	3.338			1.2324	36.602	9.75
14	0.1998	3.063			1.1396	35.649	9.06
15	0.1995	3.039			1.1896	36.164	9.31
16	0.1998	3.291			1.3081	37.223	10.26
17	0.1998	4.079			1.5239	38.35	11.58
18	0.1999	3.231			1.1206	35.429	8.85
19	0.1998	3.534			1.3022	37.174	10.35
20	0.1999	3.656			1.4562	37.724	11.18
21	0.1999	4.044			1.3928	37.862	11.09
22	0.2	3.452			1.3087	37.364	10.54
23	0.1989	3.084			1.2112	36.069	9.34
24	0.1993	3.113			1.1331	35.667	8.92
25	0.2	3.018			1.1599	36.149	9.23
26	0.2	4.208			1.6279	38.463	12.43
27	0.199	3.177			1.1524	35.864	9.08
28	0.1996	3.29			1.2474	36.435	9.76
29	0.2	3.897			1.3748	37.774	10.83
30	0.1999	3.927			1.3752	38.071	11.23
