# Supplementary material for: Model-free predictive control for PMSM based on a nonlinear autoregressive exogenous model and an adaptive recursive least squares algorithm
Source: PLoS One. 2026 Jul 27;21(7):e0354803. doi: 10.1371/journal.pone.0354803 (PMC13405074; doi:10.1371/journal.pone.0354803)
Supplement: S1 File — (ZIP) [file pone.0354803.s001.zip › Supporting Information/NARX_Controller.m]

function [u_alpha_out, u_beta_out,S1,S2,S3,S4,S5,S6] = RLS_Controller(...
    i_alpha_ref,i_beta_ref,i_alpha_current,i_beta_current,we_history,the_history,  ...
    theta_alpha_hat, theta_beta_hat,Vdc)

u_alpha_out     = zeros(1,1);
u_beta_out      = zeros(1,1);
S1              = zeros(1,1);
S2              = zeros(1,1);
S3              = zeros(1,1);
S4              = zeros(1,1);
S5              = zeros(1,1);
S6              = zeros(1,1);

persistent  ind_old ;
if isempty(ind_old)
    ind_old = -1;
end

a1_alpha = theta_alpha_hat(1);
b1_alpha = theta_alpha_hat(2);
c1_alpha = theta_alpha_hat(3);
a1_beta = theta_beta_hat(1);
b1_beta = theta_beta_hat(2);
c1_beta = theta_beta_hat(3);
V=[0, 2/3, 1/3,      -1/3,     -2/3, -1/3,       1/3,       0; 
   0, 0,  1/sqrt(3), 1/sqrt(3), 0,  -1/sqrt(3), -1/sqrt(3), 0]; 
min_cost = inf;
opt_idx=0;

for k=1:8
    V_alpha = V(1,k) * Vdc;
    V_beta = V(2,k) * Vdc;        
    i_alpha_pred = a1_alpha * i_alpha_current + b1_alpha * V_alpha + c1_alpha * we_history * sin(the_history);
    i_beta_pred = a1_beta * i_beta_current + b1_beta * V_beta + c1_beta * we_history * cos(the_history);      
    cost = (i_alpha_ref - i_alpha_pred)^2 + (i_beta_ref - i_beta_pred)^2;    
    if cost < min_cost
        min_cost = cost;
        opt_idx = k;
        u_alpha_out = V_alpha;
        u_beta_out = V_beta;
    end
end
current_ind=opt_idx-1;
if current_ind == 0
    if (ind_old == 1 || ind_old == 3 || ind_old == 5)
        new_ind =0;
    else
        new_ind =7;
    end
else
    new_ind = current_ind;
end
ind_old = new_ind;
n = new_ind + 1;
state=[0 0 0;
       1 0 0;
       1 1 0;
       0 1 0;
       0 1 1;
       0 0 1;
       1 0 1;
       1 1 1];
S1=state(n,1); 
S3=state(n,2);
S5=state(n,3);
S2=1-state(n,1);
S4=1-state(n,2);
S6=1-state(n,3);

end
